# Supplementary material for: Systematic Evaluation of Whole-Genome Sequencing Based Prediction of Antimicrobial Resistance in Campylobacter jejuni and C. coli
Source: Front Microbiol. 2021 Nov 16;12:776967. doi: 10.3389/fmicb.2021.776967 (PMC8635091; doi:10.3389/fmicb.2021.776967)
Supplement: Supplementary file 1 [file Table_1.XLSX]

## Sheet: Sheet1
			Antibiotic Suspectibility Testing									AMR Marker Identified
LabID	Biosample #	Species	Azithromycin	Clindamycin	Erythromycin	Telithromycin	Florfenicol	Gentamicin	Ciprofloxacin	Nalidixic Acid	Tetracycline	TetO	Tet32/O/32	blaOXA	aph3'-III	aadE	aph3'-VIIa	gyrase A	23S rRNA
CJ-MBS4500A	SAMN20084223	C. jejuni	S	S	S	S	S	S	S	S	R	X		X
CJ-MBS0949R	SAMN20084121	C. jejuni	S	S	S	S	S	S	R	R	R	X		X				X
CJ-MBS3112A	SAMN20084194	C. jejuni	S	S	S	S	S	S	S	S	R	X
CJ-MBS7421A	SAMN20084315	C. jejuni	S	S	S	S	S	S	S	S	R	X
CJ-MBS0723A	SAMN20084111	C. jejuni	S	S	S	S	S	S	R	R	R	X		X				X
CJ-MBS5452A	SAMN20084244	C. jejuni	S	S	S	S	S	S	S	S	S			X
CJ-MBS5170A	SAMN20084237	C. jejuni	S	S	S	S	S	S	S	S	R	X		X
CJ-MBS3931A	SAMN20084213	C. jejuni	S	S	S	S	S	S	S	S	S			X
CC-MBS1573A	SAMN20084061	C. coli	S	S	S	S	S	S	S	S	R	X		X	X
CJ-MBS0591R	SAMN20084106	C. jejuni	S	S	S	S	S	S	S	S	S
CJ-MBS0725R	SAMN20084112	C. jejuni	R	I	R	I	S	S	S	S	R	X		X
CC-MBS7328A	SAMN20084086	C. coli	S	S	S	S	S	S	S	S	S
CJ-MBS6414A	SAMN20084275	C. jejuni	S	S	S	S	S	S	S	S	R	X		X
CJ-MBS6686A	SAMN20084287	C. jejuni	S	S	S	S	S	S	S	S	S	X
CJ-MBS1077R	SAMN20084127	C. jejuni	S	S	S	S	S	S	R	R	R	X		X				X
CJ-MBS2113A	SAMN20084165	C. jejuni	R	R	R	I	S	S	S	S	S			X					X
CJ-MBS3257A	SAMN20084201	C. jejuni	S	S	S	S	S	S	S	S	S			X
CJ-MBS0869R	SAMN20084116	C. jejuni	R	R	R	I	S	S	S	S	S			X					X
CJ-MBS6570A	SAMN20084282	C. jejuni	R	R	R	I	S	S	S	S	S			X					X
CJ-MBS5182A	SAMN20084238	C. jejuni	R	R	R	I	S	S	S	S	R	X			X				X
CJ-MBS1377R	SAMN20084150	C. jejuni	S	S	S	S	S	S	S	S	R	X		X
CC-MBS0754A	SAMN20084053	C. coli	R	R	R	I	S	S	R	R	R	X						X	X
CJ-MBS4232A	SAMN20084221	C. jejuni	S	S	S	S	S	S	S	S	S
CJ-MBS5841A	SAMN20084256	C. jejuni	S	S	S	S	S	S	S	S	R	X		X
CJ-MBS6875A	SAMN20084297	C. jejuni	S	S	S	S	S	S	S	S	S			X
CJ-MBS3589A	SAMN20084207	C. jejuni	S	S	S	S	S	S	S	S	R	X		X
CC-MBS5902A	SAMN20084075	C. coli	R	R	R	S	S	S	S	S	S			X					X
CJ-MBS5450A	SAMN20084243	C. jejuni	S	S	S	S	S	S	S	S	S
CC-MBS6588A	SAMN20084084	C. coli	R	R	R	I	S	S	S	S	S								X
CJ-MBS1057R	SAMN20084125	C. jejuni	S	S	S	S	S	S	S	S	S
CJ-MBS3143A	SAMN20084197	C. jejuni	S	S	S	S	S	S	S	S	S			X
CJ-MBS2694A	SAMN20084181	C. jejuni	S	S	S	S	S	S	S	S	S
CJ-MBS0885A	SAMN20084117	C. jejuni	S	S	S	S	S	S	S	S	S			X
CJ-MBS4108A	SAMN20084219	C. jejuni	S	S	S	S	S	S	S	S	S			X
CJ-MBS3434A	SAMN20084205	C. jejuni	S	S	S	S	S	S	S	S	R	X		X	X
CJ-MBS6979A	SAMN20084301	C. jejuni	S	S	S	S	S	S	S	S	S
CJ-MBS4929A	SAMN20084228	C. jejuni	S	S	S	S	S	S	S	S	R	X		X
CJ-MBS5908A	SAMN20084259	C. jejuni	S	S	S	S	S	S	R	R	R		X	X				X
CJ-MBS1266R	SAMN20084142	C. jejuni	S	S	S	S	S	S	S	S	R	X		X
CJ-MBS1270R	SAMN20084143	C. jejuni	S	S	S	S	S	S	S	S	R	X		X
CJ-MBS6386A	SAMN20084273	C. jejuni	S	S	S	S	S	S	S	S	R	X		X
CJ-MBS7089A	SAMN20084303	C. jejuni	S	S	S	S	S	S	S	S	R	X		X
CJ-MBS7710A	SAMN20084321	C. jejuni	R	I	R	I	S	S	S	S	S								X
CJ-MBS3248A	SAMN20084200	C. jejuni	S	S	S	S	S	S	R	R	R		X	X				X
CC-MBS2397A	SAMN20084064	C. coli	S	S	S	S	S	S	S	S	S			X
CJ-MBS5695A	SAMN20084250	C. jejuni	S	S	S	S	S	S	S	S	S			X
CJ-MBS1203A	SAMN20084137	C. jejuni	R	S	R	I	S	S	S	S	R	X		X					X
CJ-MBS3942A	SAMN20084214	C. jejuni	S	S	S	S	S	S	S	S	S			X
CC-MBS7693A	SAMN20084092	C. coli	R	R	R	I	S	S	S	S	R	X		X					X
CC-MBS0755A	SAMN20084054	C. coli	R	R	R	I	S	S	R	R	R	X						X	X
CJ-MBS6533A	SAMN20084280	C. jejuni	S	S	S	S	S	S	S	S	R	X		X
CJ-MBS2267A	SAMN20084171	C. jejuni	R	R	R	I	S	S	S	S	R	X		X					X
CC-MBS4127A	SAMN20084068	C. coli	R	R	R	S	S	S	S	S	S			X					X
CJ-MBS5756A	SAMN20084253	C. jejuni	S	S	S	S	S	S	S	S	S			X
CC-MBS6561A	SAMN20084083	C. coli	R	R	R	S	S	S	S	S	S			X					X
CJ-MBS7140A	SAMN20084306	C. jejuni	S	S	S	S	S	S	S	S	S			X
CC-MBS7329A	SAMN20084087	C. coli	S	S	S	S	S	S	S	S	S
CJ-MBS0925R	SAMN20084119	C. jejuni	S	S	S	S	S	S	S	S	R	X		X
CJ-MBS6148A	SAMN20084269	C. jejuni	R	R	R	I	S	S	S	S	R	X		X					X
CJ-MBS1177A	SAMN20084134	C. jejuni	S	S	S	S	S	S	S	S	R	X		X
CJ-MBS2768A	SAMN20084187	C. jejuni	S	S	S	S	S	S	R	R	R		X	X				X
CC-MBS7394A	SAMN20084088	C. coli	S	S	S	S	S	S	R	R	S			X				X
CJ-MBS1214R	SAMN20084139	C. jejuni	S	S	S	S	S	S	S	S	R	X
CC-MBS1168R	SAMN20084057	C. coli	R	R	R	I	S	S	R	R	R	X		X			X	X	X
CC-MBS6466A	SAMN20084080	C. coli	R	R	R	S	S	S	S	S	S			X					X
CJ-MBS1595R	SAMN20084157	C. jejuni	S	S	S	S	S	S	R	R	S			X				X
CJ-MBS1349R	SAMN20084148	C. jejuni	S	S	S	S	S	S	S	S	S			X
CJ-MBS1118R	SAMN20084130	C. jejuni	S	S	S	S	S	S	S	S	S			X
CC-MBS6296A	SAMN20084079	C. coli	R	R	R	S	S	S	S	S	S								X
CJ-MBS5973A	SAMN20084262	C. jejuni	S	S	S	S	S	S	S	S	R	X		X
CC-MBS3796A	SAMN20084067	C. coli	S	I	S	S	S	S	S	S	R	X		X		X
CJ-MBS0578A	SAMN20084104	C. jejuni	S	S	S	S	S	S	S	S	S			X
CJ-MBS2759A	SAMN20084185	C. jejuni	S	S	S	S	S	S	S	S	R	X		X	X
CJ-MBS5009A	SAMN20084231	C. jejuni	R	R	R	I	S	S	S	S	S			X					X
CJ-MBS5855A	SAMN20084257	C. jejuni	S	S	S	S	S	S	S	S	R	X		X
CJ-MBS5626A	SAMN20084249	C. jejuni	S	S	S	S	S	S	S	S	R	X		X
CJ-MBS2531A	SAMN20084178	C. jejuni	S	S	S	S	S	S	S	S	R	X		X
CC-MBS1756A	SAMN20084062	C. coli	R	R	R	I	S	S	S	S	R	X		X		X			X
CJ-MBS2616A	SAMN20084179	C. jejuni	S	S	S	S	S	S	S	S	R	X		X
CJ-MBS7420A	SAMN20084314	C. jejuni	S	S	S	S	S	S	S	S	R	X		X
CJ-MBS7214A	SAMN20084308	C. jejuni	S	S	S	S	S	S	S	S	S			X
CJ-MBS7490A	SAMN20084319	C. jejuni	S	S	S	S	S	S	S	S	S			X
CJ-MBS3629A	SAMN20084209	C. jejuni	S	S	S	S	S	S	S	S	R	X		X
CJ-MBS2808A	SAMN20084188	C. jejuni	S	S	S	S	S	S	R	R	R	X		X				X
CJ-MBS1167R	SAMN20084132	C. jejuni	S	S	S	S	S	S	S	S	S			X
CJ-MBS6478A	SAMN20084278	C. jejuni	S	S	S	S	S	S	S	S	R	X		X
CJ-MBS2214A	SAMN20084167	C. jejuni	S	S	S	S	S	S	S	S	S			X
CC-MBS6110A	SAMN20084077	C. coli	S	S	S	S	S	S	R	R	S			X	X			X
CJ-MBS3178A	SAMN20084198	C. jejuni	S	S	S	S	S	S	S	S	S			X
CJ-MBS1172R	SAMN20084133	C. jejuni	S	S	S	S	S	S	S	S	S
CJ-MBS6885A	SAMN20084298	C. jejuni	S	S	S	S	S	S	S	S	S			X
CJ-MBS0804R	SAMN20084115	C. jejuni	S	S	S	S	S	S	S	S	S			X
CJ-MBS2246A	SAMN20084170	C. jejuni	S	S	S	S	S	S	S	S	S			X
CJ-MBS5719A	SAMN20084252	C. jejuni	S	S	S	S	S	S	S	S	S			X
CJ-MBS1777A	SAMN20084161	C. jejuni	S	S	S	S	S	S	S	S	R	X		X
CJ-MBS6194A	SAMN20084271	C. jejuni	S	S	S	S	S	S	S	S	S			X
CC-MBS7487A	SAMN20084089	C. jejuni	S	S	S	S	S	S	S	S	S	X		X
CJ-MBS2712A	SAMN20084182	C. jejuni	S	S	S	S	S	S	S	S	R	X		X
CJ-MBS0944A	SAMN20084120	C. jejuni	S	S	S	S	S	S	S	S	S			X
CJ-MBS8792A	SAMN20084322	C. jejuni	S	S	S	S	S	S	S	S	R	X		X
CC-MBS1080A	SAMN20084056	C. coli	S	S	S	S	S	S	R	R	R	X		X	X			X
CJ-MBS2720A	SAMN20084183	C. jejuni	S	S	S	S	S	S	S	S	R	X		X
CJ-MBS5522A	SAMN20084245	C. jejuni	S	S	S	S	S	S	S	S	S			X
CJ-MBS0510R	SAMN20084100	C. jejuni	S	S	S	S	S	S	S	S	R	X
CJ-MBS3221A	SAMN20084199	C. jejuni	S	S	S	S	S	S	S	S	S			X
CJ-MBS1488R	SAMN20084155	C. jejuni	S	S	S	S	S	S	S	S	S			X
CJ-MBS5258A	SAMN20084239	C. jejuni	S	S	S	S	S	S	S	S	S			X
CJ-MBS4997A	SAMN20084230	C. jejuni	S	S	S	S	S	S	S	S	R	X		X
CJ-MBS2927A	SAMN20084189	C. jejuni	S	S	S	S	S	S	S	S	S			X
CJ-MBS7130A	SAMN20084304	C. jejuni	S	S	S	S	S	S	S	S	R	X		X
CJ-MBS1766A	SAMN20084158	C. jejuni	S	S	S	S	S	S	S	S	S			X
CJ-MBS1300R	SAMN20084146	C. jejuni	S	S	S	S	S	S	S	S	R	X
CC-MBS6513A	SAMN20084081	C. coli	R	S	R	S	S	S	S	S	R	X		X	X				X
CJ-MBS1442A	SAMN20084151	C. jejuni	S	S	S	S	S	S	S	S	S			X
CJ-MBS3862A	SAMN20084212	C. jejuni	S	S	S	S	S	S	S	S	R	X		X
CJ-MBS0619R	SAMN20084108	C. jejuni	S	S	S	S	S	S	S	S	S			X
CC-MBS3025A	SAMN20084066	C. coli	R	R	R	I	S	S	S	S	R	X							X
CJ-MBS5824A	SAMN20084254	C. jejuni	S	S	S	S	S	S	S	S	R	X		X
CJ-MBS2760A	SAMN20084186	C. jejuni	S	S	S	S	S	S	S	S	R	X		X	X
CJ-MBS3561A	SAMN20084206	C. jejuni	R	I	R	I	S	S	S	S	S								X
CJ-MBS4086A	SAMN20084217	C. jejuni	S	S	S	S	S	S	S	S	S
CJ-MBS1200R	SAMN20084136	C. jejuni	S	S	S	S	S	S	S	S	S			X
CC-MBS5562A	SAMN20084072	C. coli	S	S	S	S	S	S	R	R	R	X		X	X			X
CJ-MBS7474A	SAMN20084318	C. jejuni	S	S	S	S	S	S	S	S	R	X		X	X
CJ-MBS0773R	SAMN20084114	C. jejuni	S	S	S	S	S	S	S	S	S			X
CJ-MBS5581A	SAMN20084247	C. jejuni	S	S	S	S	S	S	S	S	S			X
CJ-MBS5026A	SAMN20084233	C. jejuni	S	S	S	S	S	S	S	S	S			X
CJ-MBS6060A	SAMN20084265	C. jejuni	S	S	S	S	S	S	S	S	R	X		X
CJ-MBS5429A	SAMN20084241	C. jejuni	S	S	S	S	S	S	S	S	R	X		X
CJ-MBS0172R	SAMN20084095	C. jejuni	S	S	S	S	S	S	S	S	R	X		X
CJ-MBS0601R	SAMN20084107	C. jejuni	S	S	S	S	S	S	S	S	R	X			X
CJ-MBS7451A	SAMN20084317	C. jejuni	S	S	S	S	S	S	S	S	R	X		X
CJ-MBS6448A	SAMN20084277	C. jejuni	S	S	S	S	S	S	S	S	S			X
CJ-MBS3314A	SAMN20084203	C. jejuni	S	S	S	S	S	S	S	S	S			X
CJ-MBS0912A	SAMN20084118	C. jejuni	S	S	S	S	S	S	S	S	R	X		X
CJ-MBS7004A	SAMN20084302	C. jejuni	S	S	S	S	S	S	S	S	S			X
CC-MBS6757A	SAMN20084085	C. coli	S	S	S	S	S	S	S	S	S
CJ-MBS1203R	SAMN20084138	C. jejuni	S	S	S	S	S	S	S	S	R	X		X
CC-MBS4869A	SAMN20084069	C. coli	S	S	S	S	S	S	S	S	S			X	X
CJ-MBS0535A	SAMN20084103	C. jejuni	S	S	S	S	S	S	S	S	S
CJ-MBS5950A	SAMN20084261	C. jejuni	S	S	S	S	S	S	S	S	S			X
CJ-MBS2960A	SAMN20084191	C. jejuni	S	S	S	S	S	S	S	S	R	X		X	X
CJ-MBS1265A	SAMN20084141	C. jejuni	S	S	S	S	S	S	S	S	S			X
CJ-MBS2417A	SAMN20084175	C. jejuni	S	S	S	S	S	S	S	S	S			X
CJ-MBS6907A	SAMN20084299	C. jejuni	S	S	S	S	S	S	R	R	R	X		X				X
CC-MBS1518R	SAMN20084059	C. coli	S	S	S	S	S	S	S	S	S			X
CJ-MBS0642A	SAMN20084109	C. jejuni	S	S	S	S	S	S	R	R	R		X	X				X
CJ-MBS1240A	SAMN20084140	C. jejuni	R	R	R	I	S	S	S	S	S			X					X
CJ-MBS6427A	SAMN20084276	C. jejuni	S	S	S	S	S	S	S	S	S
CJ-MBS1467R	SAMN20084153	C. jejuni	S	S	S	S	S	S	S	S	S			X
CC-MBS4999A	SAMN20084071	C. coli	R	R	R	I	S	S	S	S	S								X
CJ-MBS5051A	SAMN20084234	C. jejuni	S	S	S	S	S	S	S	S	S			X
CJ-MBS2288A	SAMN20084172	C. jejuni	R	R	R	I	S	S	S	S	S			X					X
CC-MBS6165A	SAMN20084078	C. coli	R	R	R	I	S	S	R	R	I	X		X		X		X	X
CJ-MBS4367A	SAMN20084222	C. jejuni	S	S	S	S	S	S	S	S	R	X
CJ-MBS2209A	SAMN20084166	C. jejuni	S	S	S	S	S	S	S	S	S			X
CJ-MBS1356A	SAMN20084149	C. jejuni	S	S	S	S	S	S	S	S	R	X		X
CJ-MBS1061A	SAMN20084126	C. jejuni	S	S	S	S	S	S	S	S	S			X
CJ-MBS5708A	SAMN20084251	C. jejuni	S	S	S	S	S	S	S	S	S			X
CC-MBS7503A	SAMN20084090	C. coli	S	S	S	S	S	S	S	S	S			X
CJ-MBS6576A	SAMN20084283	C. jejuni	S	S	S	S	S	S	S	S	S			X
CJ-MBS6633A	SAMN20084285	C. jejuni	S	S	S	S	S	S	S	S	R	X
CJ-MBS1826A	SAMN20084163	C. jejuni	S	S	S	S	S	S	S	S	R	X		X
CJ-MBS6531A	SAMN20084279	C. jejuni	S	S	S	S	S	S	S	S	R	X
CJ-MBS0743A	SAMN20084113	C. jejuni	S	S	S	S	S	S	S	S	R	X		X
CJ-MBS3663A	SAMN20084210	C. jejuni	S	S	S	S	S	S	S	S	S			X
CJ-MBS5931A	SAMN20084260	C. jejuni	S	S	S	S	S	S	S	S	R	X		X
CJ-MBS6719A	SAMN20084290	C. jejuni	S	S	S	S	S	S	S	S	S			X
CJ-MBS0513R	SAMN20084101	C. jejuni	S	S	S	S	S	S	S	S	R	X		X
CJ-MBS0372R	SAMN20084098	C. jejuni	R	I	R	S	S	S	S	S	R	X		X					X
CJ-MBS5605A	SAMN20084248	C. jejuni	S	S	S	S	S	S	S	S	S			X
CJ-MBS3978A	SAMN20084216	C. jejuni	S	S	S	S	S	S	S	S	S			X
CC-MBS4998A	SAMN20084070	C. coli	R	R	R	I	S	S	S	S	S								X
CJ-MBS2931A	SAMN20084190	C. jejuni	S	S	S	S	S	S	S	S	R	X		X
CJ-MBS0583A	SAMN20084105	C. jejuni	S	S	S	S	S	S	S	S	R	X		X
CJ-MBS4984A	SAMN20084229	C. jejuni	S	S	S	S	S	S	S	S	S			X
CC-MBS7665A	SAMN20084091	C. coli	R	R	R	I	S	S	S	S	S								X
CJ-MBS4830A	SAMN20084224	C. jejuni	S	S	S	S	S	S	S	S	S			X
CJ-MBS6772A	SAMN20084293	C. jejuni	S	S	S	S	S	S	R	R	R	X		X				X
CJ-MBS2752A	SAMN20084184	C. jejuni	S	S	S	S	S	S	S	S	R	X		X
CJ-MBS3695A	SAMN20084211	C. jejuni	S	S	S	S	S	S	S	S	S			X
CJ-MBS2396A	SAMN20084174	C. jejuni	S	S	S	S	S	S	S	S	S			X
CJ-MBS2517A	SAMN20084176	C. jejuni	S	S	S	S	S	S	S	S	S			X
CJ-MBS6051A	SAMN20084264	C. jejuni	S	S	S	S	S	S	S	S	S			X
CJ-MBS7136A	SAMN20084305	C. jejuni	S	S	S	S	S	S	S	S	S			X
CJ-MBS0962A	SAMN20084122	C. jejuni	S	S	S	S	S	S	S	S	R	X
CC-MBS6032A	SAMN20084076	C. coli	R	R	R	I	S	S	S	S	S								X
CC-MBS0540R	SAMN20084052	C. coli	R	R	R	S	S	S	S	S	S			X					X
CJ-MBS7227A	SAMN20084309	C. jejuni	S	S	S	S	S	S	S	S	R	X		X
CJ-MBS3593A	SAMN20084208	C. jejuni	S	S	S	S	S	S	S	S	R	X		X
CJ-MBS3126A	SAMN20084196	C. jejuni	S	S	S	S	S	S	S	S	R	X		X	X
CC-MBS2025A	SAMN20084063	C. coli	S	S	S	S	S	S	R	R	S			X				X
CJ-MBS5827A	SAMN20084255	C. jejuni	R	R	R	I	S	S	S	S	S								X
CC-MBS2568A	SAMN20084065	C. coli	S	S	S	S	S	S	S	S	S
CJ-MBS5435A	SAMN20084242	C. jejuni	S	S	S	S	S	S	S	S	S			X
CJ-MBS5420A	SAMN20084240	C. jejuni	S	S	S	S	S	S	S	S	R	X		X
CJ-MBS5012A	SAMN20084232	C. jejuni	S	S	S	S	S	S	S	S	R	X		X
CJ-MBS2623A	SAMN20084180	C. jejuni	S	S	S	S	S	S	S	S	R	X			X
CJ-MBS4924A	SAMN20084226	C. jejuni	S	S	S	S	S	S	S	S	R	X		X
CJ-MBS3972A	SAMN20084215	C. jejuni	S	S	S	S	S	S	R	R	S			X				X
CJ-MBS4928A	SAMN20084227	C. jejuni	S	S	S	S	S	S	S	S	R	X		X
CJ-MBS1771A	SAMN20084159	C. jejuni	S	S	S	S	S	S	S	S	S			X
CJ-MBS1007R	SAMN20084123	C. jejuni	S	S	S	S	S	S	S	S	S			X	X
CJ-MBS0308R	SAMN20084097	C. jejuni	S	S	S	S	S	S	S	S	S
CJ-MBS0531R	SAMN20084102	C. jejuni	S	S	S	S	S	S	S	S	R	X		X	X
CJ-MBS6641A	SAMN20084286	C. jejuni	S	S	S	S	S	S	S	S	R	X		X
CJ-MBS4224A	SAMN20084220	C. jejuni	S	S	S	S	S	S	S	S	S			X
CJ-MBS1346R	SAMN20084147	C. jejuni	S	S	S	S	S	S	S	S	S
CJ-MBS1178A	SAMN20084135	C. jejuni	S	S	S	S	S	S	S	S	R	X		X
CJ-MBS6799A	SAMN20084295	C. jejuni	S	S	S	S	S	S	S	S	R	X		X
CJ-MBS0700R	SAMN20084110	C. jejuni	S	S	S	S	S	S	S	S	S			X
CJ-MBS1292A	SAMN20084145	C. jejuni	S	S	S	S	S	S	S	S	R	X
CJ-MBS1280A	SAMN20084144	C. jejuni	S	S	S	S	S	S	S	S	S			X
CC-MBS8806A	SAMN20084094	C. coli	S	S	S	S	S	S	R	R	S			X	X			X
CJ-MBS0437R	SAMN20084099	C. jejuni	R	R	R	I	S	S	S	S	S			X					X
CJ-MBS6734A	SAMN20084291	C. jejuni	S	S	S	S	S	S	S	S	S
CJ-MBS6959A	SAMN20084300	C. jejuni	S	S	S	S	S	S	S	S	R	X		X
CJ-MBS6711A	SAMN20084288	C. jejuni	S	S	S	S	S	S	S	S	R	X
CJ-MBS2215A	SAMN20084168	C. jejuni	S	S	S	S	S	S	S	S	R	X
CJ-MBS7353A	SAMN20084312	C. jejuni	S	S	S	S	S	S	S	S	S			X
CC-MBS5702A	SAMN20084073	C. coli	S	S	S	S	S	S	R	R	S			X				X
CJ-MBS1091A	SAMN20084128	C. jejuni	S	S	S	S	S	S	S	S	S			X
CJ-MBS5883A	SAMN20084258	C. jejuni	S	S	S	S	S	S	S	S	S			X
CJ-MBS3359A	SAMN20084204	C. jejuni	S	S	S	S	S	S	S	S	R	X
CJ-MBS6559A	SAMN20084281	C. jejuni	S	S	S	S	S	S	R	R	R	X		X				X
CJ-MBS0289R	SAMN20084096	C. jejuni	S	S	S	S	S	S	S	S	S			X
CJ-MBS2360A	SAMN20084173	C. jejuni	R	S	R	S	S	S	S	S	R	X		X					X
CC-MBS7745A	SAMN20084093	C. coli	R	R	R	I	S	S	S	S	R	X			X				X
CJ-MBS2241A	SAMN20084169	C. jejuni	S	S	S	S	S	S	S	S	S			X
CJ-MBS6849A	SAMN20084296	C. jejuni	S	S	S	S	S	S	R	R	R	X		X				X
CJ-MBS3271A	SAMN20084202	C. jejuni	S	S	S	S	S	S	S	S	S			X
CJ-MBS3014A	SAMN20084193	C. jejuni	S	S	S	S	S	S	S	S	S			X
CJ-MBS6585A	SAMN20084284	C. jejuni	S	S	S	S	S	S	S	S	R	X
CJ-MBS7172A	SAMN20084307	C. jejuni	S	S	S	S	S	S	S	S	R	X		X
CJ-MBS7362A	SAMN20084313	C. jejuni	S	S	S	S	S	S	S	S	S			X
CJ-MBS2111A	SAMN20084164	C. jejuni	R	R	R	I	S	S	S	S	S			X					X
CJ-MBS2999A	SAMN20084192	C. jejuni	S	S	S	S	S	S	S	S	R	X		X
CJ-MBS1520R	SAMN20084156	C. jejuni	R	R	R	I	S	S	S	S	R	X			X				X
CJ-MBS4087A	SAMN20084218	C. jejuni	S	S	S	S	S	S	S	S	R	X			X
CC-MBS6537A	SAMN20084082	C. coli	S	S	S	S	S	S	S	S	R	X		X
CJ-MBS7435A	SAMN20084316	C. jejuni	S	S	S	S	S	S	S	S	S			X
CJ-MBS6122A	SAMN20084266	C. jejuni	S	S	S	S	S	S	S	S	S			X
CJ-MBS1112R	SAMN20084129	C. jejuni	S	S	S	S	S	S	S	S	R	X		X
CJ-MBS6712A	SAMN20084289	C. jejuni	S	S	S	S	S	S	S	S	S			X
CJ-MBS7259A	SAMN20084311	C. jejuni	S	S	S	S	S	S	S	S	S			X
CJ-MBS4894A	SAMN20084225	C. jejuni	R	R	R	I	S	S	S	S	S								X
CJ-MBS6389A	SAMN20084274	C. jejuni	R	R	R	I	S	S	S	S	R	X		X					X
CJ-MBS6779A	SAMN20084294	C. jejuni	S	S	S	S	S	S	S	S	R	X		X
CJ-MBS1468R	SAMN20084154	C. jejuni	S	S	S	S	S	S	S	S	S			X
CJ-MBS3114A	SAMN20084195	C. jejuni	S	S	S	S	S	S	S	S	R	X			X
CC-MBS1542R	SAMN20084060	C. coli	S	S	S	S	S	S	R	R	S							X
CJ-MBS5523A	SAMN20084246	C. jejuni	S	S	S	S	S	S	S	S	S			X
CJ-MBS7587A	SAMN20084320	C. jejuni	S	S	S	S	S	S	S	S	S			X
CC-MBS5754A	SAMN20084074	C. coli	S	S	S	S	S	S	S	S	S
CJ-MBS5128A	SAMN20084235	C. jejuni	S	S	S	S	S	S	S	S	R	X		X
CJ-MBS6129A	SAMN20084268	C. jejuni	S	S	S	S	S	S	S	S	S			X
CJ-MBS1056R	SAMN20084124	C. jejuni	S	S	S	S	S	S	R	R	R	X		X				X
CJ-MBS1160R	SAMN20084131	C. jejuni	S	S	S	S	S	S	S	S	R	X		X	X
CJ-MBS2523A	SAMN20084177	C. jejuni	S	S	S	S	S	S	S	S	R	X		X
CJ-MBS7242A	SAMN20084310	C. jejuni	S	S	S	S	S	S	R	R	R	X		X				X
CJ-MBS5996A	SAMN20084263	C. jejuni	R	R	R	I	S	S	S	S	R	X			X				X
CC-MBS0767R	SAMN20084055	C. coli	S	I	S	S	S	S	R	R	R	X		X		X		X
CJ-MBS1447R	SAMN20084152	C. jejuni	S	S	S	S	S	S	R	R	R	X		X	X			X
CJ-MBS6123A	SAMN20084267	C. jejuni	S	S	S	S	S	S	S	S	S			X
CJ-MBS6295A	SAMN20084272	C. jejuni	S	S	S	S	S	S	S	S	R	X		X
CJ-MBS1809A	SAMN20084162	C. jejuni	S	S	S	S	S	S	S	S	R	X		X
CJ-MBS6152A	SAMN20084270	C. jejuni	S	S	S	S	S	S	S	S	R	X		X
CJ-MBS5169A	SAMN20084236	C. jejuni	S	S	S	S	S	S	S	S	R	X		X
CJ-MBS1772A	SAMN20084160	C. jejuni	S	S	S	S	S	S	S	S	S			X
CC-MBS1284R	SAMN20084058	C. coli	R	R	R	I	S	S	S	S	R	X		X	X				X
CJ-MBS6750A	SAMN20084292	C. jejuni	S	S	S	S	S	S	S	S	S			X

## Sheet: Breakpoints
Threshold Values used in Antimicrobial Susceptibility Testing - CampyloBacter jejuni, Campylobacter coli .¹
		Threshold Value µg/ml
Class2	Antimicrobial	Sensitive	Intermediate	Resistant
Aminoglycosides	Gentamicin3	≤2	4	≥8
Ketolides	Telithromycin3	≤4	8	≥16
Lincosamides	Clindamycin3	≤2	4	≥8
Macrolides	Azithromycin3	≤2	4	≥8
	Erythromycin1	≤8	16	≥32
Phenicols	Florfenicol3	≤4	S/O	S/O
Quinolones	Ciprofloxacin¹	≤1	2	≥4
	Nalidicix acid3	≤16	32	≥64
Tetracylcines	Tétracycline¹	≤4	8	≥16
1 According to document CLSI M45-A2, Vol.26 No.18, August 2010
2 According to document CLSI M100-S24, Vol.34 No.1, January 2014
3There is no threshold value established by the CLSI, the values are used by CIPARS and NARMS
S/O: Not applicatble
CLSI: Clinical and Laboratory Standards Institute
NARMS: National Antimicrobial Resistance Monitoring System
CIPARS: Canadian Integrated Program for Antimicrobial Resistance Surveillance
